# Supplementary material for: Target of Rapamycin Regulates Genome Methylation Reprogramming to Control Plant Growth in Arabidopsis
Source: Front Genet. 2020 Mar 3;11:186. doi: 10.3389/fgene.2020.00186 (PMC7062917; doi:10.3389/fgene.2020.00186)
Supplement: Supplementary file 3 [file Table_2.XLSX]

## Sheet: Sheet1
Supplementary Table 2｜DMGs of darker blue blocks vs lighter blue blocks on the left in clustering heatmap of RAP VS DMSO group.
DMR id	Chrom	DMR start	DMR end	mC sites	length	RAP methyLevel	DMSO methyLevel	MethyLevel ratio	MethyLevel difference	Stat	Gene id	Regions	Gene name	InterPro description
DMR_1_3189802	1	3189802	3190034	5	233	0.208814	0.455646	0.458281	-0.246832	hypo	AT1G09815	exon,intron	POLD4	DNA polymerase delta, subunit 4
DMR_2_13569475	2	13569475	13569506	3	32	0.283247	0.533913	0.530511	-0.250666	hypo	AT2G31910	promoter	CHX21	Cation/H+ exchanger|Cation/H(+) exchanger, plant|Rossmann-like alpha/beta/alpha sandwich fold
DMR_2_13569475	2	13569475	13569506	3	32	0.283247	0.533913	0.530511	-0.250666	hypo	AT2G31900	exon	XI-F	Dil domain|Dilute|IQ motif, EF-hand binding site|Myosin head, motor domain|Myosin, N-terminal, SH3-like|P-loop containing nucleoside triphosphate hydrolase
DMR_3_7669790	3	7669790	7670015	26	226	0.38831	0.646741	0.60041	-0.258431	hypo	AT3G21755	promoter
DMR_5_23879674	5	23879674	23880122	3	449	0.0672976	0.326027	0.206418	-0.258729	hypo	AT5G59160	exon,intron	TOPP2	Metallo-dependent phosphatase-like|Metallophosphoesterase domain|Serine/threonine-specific protein phosphatase/bis(5-nucleosyl)-tetraphosphatase
DMR_5_23879674	5	23879674	23880122	3	449	0.0672976	0.326027	0.206418	-0.258729	hypo	AT5G59170	promoter	-	-
DMR_1_8293967	1	8293967	8293969	3	3	0.00588331	0.265631	0.0221484	-0.259748	hypo	AT1G23350	exon	-	Pectinesterase inhibitor
DMR_1_23586482	1	23586482	23586645	39	164	0.00763351	0.268128	0.0284697	-0.260495	hypo	AT1G63630	promoter	-	Pentatricopeptide repeat|Tetratricopeptide-like helical
DMR_1_23586482	1	23586482	23586645	39	164	0.00763351	0.268128	0.0284697	-0.260495	hypo	AT1G63610	promoter	-	Protein of unknown function DUF760
DMR_1_4998797	1	4998797	4999092	3	296	0.256287	0.51856	0.494228	-0.262273	hypo	AT1G14590	exon,intron,utr3	-	Nucleotide-diphospho-sugar transferase
DMR_4_13051980	4	13051980	13052190	24	211	0.236719	0.500374	0.473084	-0.263655	hypo	AT4G25560	promoter	LAF1	Homeodomain-like|Myb domain|SANT/Myb domain
DMR_3_8379694	3	8379694	8379777	7	84	0.157447	0.431121	0.365204	-0.273674	hypo	AT3G23400	promoter	PAP6	Plastid lipid-associated protein/fibrillin conserved domain
DMR_1_23273383	1	23273383	23273520	7	138	0.162202	0.437632	0.370636	-0.27543	hypo	AT1G62850	exon,intron	-	Peptide chain release factor class I/class II
DMR_1_9357943	1	9357943	9358024	35	82	0.626225	0.902354	0.693991	-0.276129	hypo	AT1G26970	promoter	-	Concanavalin A-like lectin/glucanase, subgroup|Protein kinase, ATP binding site|Protein kinase, catalytic domain|Protein kinase-like domain|Serine/threonine-protein kinase, active site|Serine-threonine/tyrosine-protein kinase catalytic domain
DMR_3_16818062	3	16818062	16818272	8	211	0.176586	0.452893	0.389908	-0.276306	hypo	AT3G45780	intron,promoter	PHOT1	PAC motif|PAS-associated, C-terminal|PAS domain|Protein kinase, ATP binding site|Protein kinase, catalytic domain|Protein kinase-like domain|Serine/threonine- / dual specificity protein kinase, catalytic domain|Serine/threonine-protein kinase, active site
DMR_2_6668236	2	6668236	6668443	18	208	0.382225	0.666644	0.573358	-0.284418	hypo	AT2G15320	promoter	-	Leucine-rich repeat|Leucine-rich repeat, typical subtype
DMR_4_6290663	4	6290663	6290844	39	182	0.341196	0.634733	0.537543	-0.293537	hypo	AT4G10060	intron	-	Beta-glucosidase, GBA2 type|Beta-glucosidase, GBA2 type, N-terminal|Glucosylceramidase|Six-hairpin glycosidase|Six-hairpin glycosidase-like
DMR_5_16023384	5	16023384	16023554	4	171	0.298279	0.596194	0.500306	-0.297915	hypo	AT5G40020	exon,intron	-	Thaumatin
DMR_5_16023384	5	16023384	16023554	4	171	0.298279	0.596194	0.500306	-0.297915	hypo	AT5G40010	promoter	AATP1	AAA+ ATPase domain|AAA-type ATPase, N-terminal domain|ATPase, AAA-type, conserved site|ATPase, AAA-type, core|P-loop containing nucleoside triphosphate hydrolase
DMR_3_8136370	3	8136370	8136465	7	96	0.175639	0.478707	0.366903	-0.303068	hypo	AT3G22950	exon	ARFC1	P-loop containing nucleoside triphosphate hydrolase|Small GTPase superfamily, ARF/SAR type|Small GTPase superfamily, ARF type|Small GTPase superfamily, Rab type|Small GTPase superfamily, SAR1-type|Small GTP-binding protein domain
DMR_3_3850570	3	3850570	3850820	17	251	0.241463	0.547515	0.441015	-0.306053	hypo	AT3G12080	exon,intron	emb2738	EngA-type guanine nucleotide-binding (G) domain|GTP binding domain|GTP-binding protein EngA|K homology domain-like, alpha/beta|P-loop containing nucleoside triphosphate hydrolase|Small GTP-binding protein domain
DMR_3_17520480	3	17520480	17520756	63	277	0.185678	0.507228	0.366065	-0.32155	hypo	AT3G47540	promoter	-	Glycoside hydrolase, family 19|Glycoside hydrolase, family 19, catalytic|Lysozyme-like domain
DMR_3_17520480	3	17520480	17520756	63	277	0.185678	0.507228	0.366065	-0.32155	hypo	AT3G47530	promoter	PCMP-H76	Pentatricopeptide repeat|Tetratricopeptide-like helical
DMR_3_10139159	3	10139159	10139369	7	211	0.0744391	0.398288	0.186898	-0.323849	hypo	AT3G27400	promoter	-	AmbAllergen|Pectate lyase/Amb allergen|Pectin lyase fold|Pectin lyase fold/virulence factor
DMR_3_7199240	3	7199240	7199262	4	23	0.226871	0.560382	0.404851	-0.333511	hypo	AT3G20620	exon	-	F-box associated interaction domain|Galactose oxidase, beta-propeller|Galactose oxidase/kelch, beta-propeller
DMR_1_22447560	1	22447560	22447889	29	330	0.448129	0.784852	0.570973	-0.336723	hypo	AT1G60960	promoter	IRT3	Zinc/iron permease|Zinc/iron permease, fungal/plant
DMR_1_22447560	1	22447560	22447889	29	330	0.448129	0.784852	0.570973	-0.336723	hypo	AT1G60970	exon,utr3	-	AP complex, mu/sigma subunit|Longin-like domain
DMR_3_4248988	3	4248988	4248992	4	5	0.204026	0.544166	0.374934	-0.34014	hypo	AT3G13220	exon	ABCG26	AAA+ ATPase domain|ABC-2 type transporter|ABC transporter-like|P-loop containing nucleoside triphosphate hydrolase
DMR_2_8793161	2	8793161	8793178	4	18	0.00621864	0.354342	0.0175499	-0.348123	hypo	AT2G20370	exon	KAM1	Exostosin-like
DMR_1_3785527	1	3785527	3785569	11	43	0.316754	0.66783	0.474302	-0.351077	hypo	AT1G11270	exon,intron,utr3	-	F-box associated domain, type 1|F-box associated interaction domain|F-box domain, cyclin-like
DMR_2_18353168	2	18353168	18353809	44	642	0.388905	0.746886	0.520702	-0.357981	hypo	AT2G44470	promoter	BGLU29	Glycoside hydrolase, catalytic domain|Glycoside hydrolase, family 1|Glycoside hydrolase, family 1, active site|Glycoside hydrolase, superfamily
