# Supplementary material for: Target of Rapamycin Regulates Genome Methylation Reprogramming to Control Plant Growth in Arabidopsis
Source: Front Genet. 2020 Mar 3;11:186. doi: 10.3389/fgene.2020.00186 (PMC7062917; doi:10.3389/fgene.2020.00186)
Supplement: Supplementary file 4 [file Table_3.XLSX]

## Sheet: Sheet1
Supplementary Table 3｜The significantly enriched GO terms
AZD VS DMSO
GO_accession	Description	Term_type	Over_represented_pValue	Corrected_pValue	DMR_item	Bg_item
GO:0071944	cell periphery	cellular_component	2.7046e-07	0.0016466	299	3340
GO:0005886	plasma membrane	cellular_component	3.7439e-07	0.0016466	253	2756
GO:0003824	catalytic activity	molecular_function	7.7569e-07	0.0022743	741	9467
GO:0036094	small molecule binding	molecular_function	3.1217e-06	0.0068647	301	3461
GO:0044724	single-organism carbohydrate catabolic process	biological_process	1.423e-05	0.016514	26	153
GO:0000166	nucleotide binding	molecular_function	2.0189e-05	0.016514	287	3355
GO:1901265	nucleoside phosphate binding	molecular_function	2.0189e-05	0.016514	287	3355
GO:0016020	membrane	cellular_component	2.139e-05	0.016514	516	6485
GO:0004348	glucosylceramidase activity	molecular_function	2.1634e-05	0.016514	4	4
GO:0006678	glucosylceramide metabolic process	biological_process	2.1634e-05	0.016514	4	4
GO:0006680	glucosylceramide catabolic process	biological_process	2.1634e-05	0.016514	4	4
GO:0046686	response to cadmium ion	biological_process	2.3613e-05	0.016514	46	356
GO:0009506	plasmodesma	cellular_component	3.2669e-05	0.016514	132	1369
GO:0055044	symplast	cellular_component	3.2669e-05	0.016514	132	1369
GO:0044710	single-organism metabolic process	biological_process	3.2734e-05	0.016514	465	5801
GO:0044455	mitochondrial membrane part	cellular_component	3.2813e-05	0.016514	24	142
GO:0005911	cell-cell junction	cellular_component	3.3794e-05	0.016514	132	1370
GO:0030054	cell junction	cellular_component	3.3794e-05	0.016514	132	1370
GO:1901564	organonitrogen compound metabolic process	biological_process	4.666e-05	0.020772	195	2181
GO:0044444	cytoplasmic part	cellular_component	4.7231e-05	0.020772	572	7318
GO:1901575	organic substance catabolic process	biological_process	7.4281e-05	0.031113	141	1507
GO:0044763	single-organism cellular process	biological_process	9.3072e-05	0.037212	678	8867
GO:0005737	cytoplasm	cellular_component	0.00012186	0.044461	648	8458
GO:0009116	nucleoside metabolic process	biological_process	0.00012394	0.044461	38	295
GO:0009056	catabolic process	biological_process	0.00012637	0.044461	160	1767
GO:0005618	cell wall	cellular_component	0.00019111	0.062259	77	746
GO:0009119	ribonucleoside metabolic process	biological_process	0.00022008	0.067298	36	282
GO:0030312	external encapsulating structure	cellular_component	0.00023479	0.067298	77	751
GO:0072521	purine-containing compound metabolic process	biological_process	0.00024155	0.067298	37	294
GO:0005623	cell	cellular_component	0.00024541	0.067298	1001	13632
RAP VS DMSO
GO_accession	Description	Term_type	Over_represented_pValue	Corrected_pValue	DMR_item	Bg_item
GO:0003824	catalytic activity	molecular_function	6.2123e-18	2.7322e-14	1537	9467
GO:0000166	nucleotide binding	molecular_function	2.0336e-17	4.4718e-14	626	3355
GO:1901265	nucleoside phosphate binding	molecular_function	2.0336e-17	4.4718e-14	626	3355
GO:0036094	small molecule binding	molecular_function	2.6686e-17	4.6947e-14	642	3461
GO:0017076	purine nucleotide binding	molecular_function	1.5311e-14	2.235e-11	516	2757
GO:0032549	ribonucleoside binding	molecular_function	1.9021e-14	2.235e-11	512	2735
GO:0001882	nucleoside binding	molecular_function	2.0327e-14	2.235e-11	512	2736
GO:0035639	purine ribonucleoside triphosphate binding	molecular_function	2.918e-14	2.6019e-11	501	2672
GO:0032555	purine ribonucleotide binding	molecular_function	2.958e-14	2.6019e-11	513	2748
GO:0097367	carbohydrate derivative binding	molecular_function	3.6752e-14	2.8346e-11	524	2821
GO:0001883	purine nucleoside binding	molecular_function	4.1894e-14	2.8346e-11	509	2728
GO:0032550	purine ribonucleoside binding	molecular_function	4.1894e-14	2.8346e-11	509	2728
GO:0032553	ribonucleotide binding	molecular_function	4.8816e-14	3.0671e-11	517	2781
GO:0043168	anion binding	molecular_function	1.8056e-13	1.0588e-10	592	3282
GO:0030554	adenyl nucleotide binding	molecular_function	2.4986e-13	1.3736e-10	467	2490
GO:0005524	ATP binding	molecular_function	4.6632e-13	2.3465e-10	452	2405
GO:0032559	adenyl ribonucleotide binding	molecular_function	4.8019e-13	2.3465e-10	464	2481
GO:0016740	transferase activity	molecular_function	8.7573e-12	4.0542e-09	645	3698
GO:0009987	cellular process	biological_process	1.268e-10	5.5769e-08	2092	13896
GO:0006793	phosphorus metabolic process	biological_process	1.6002e-10	6.7023e-08	466	2589
GO:0005737	cytoplasm	cellular_component	2.411e-10	9.6395e-08	1331	8458
GO:0005623	cell	cellular_component	3.1773e-10	1.126e-07	2052	13632
GO:0044464	cell part	cellular_component	3.1773e-10	1.126e-07	2052	13632
GO:0044763	single-organism cellular process	biological_process	3.2002e-10	1.126e-07	1388	8867
GO:0044444	cytoplasmic part	cellular_component	3.6545e-10	1.2363e-07	1166	7318
GO:0006796	phosphate-containing compound metabolic process	biological_process	4.0179e-10	1.3089e-07	458	2554
GO:0005488	binding	molecular_function	1.6381e-09	5.0536e-07	1963	13036
GO:0044446	intracellular organelle part	cellular_component	1.6661e-09	5.0536e-07	764	4605
GO:0044422	organelle part	cellular_component	2.0445e-09	5.801e-07	768	4637
GO:0012505	endomembrane system	cellular_component	8.2348e-09	2.2635e-06	334	1815
GO:0043167	ion binding	molecular_function	1.5107e-08	4.0266e-06	1042	6566
GO:0017111	nucleoside-triphosphatase activity	molecular_function	3.6612e-08	9.4462e-06	179	880
GO:0044238	primary metabolic process	biological_process	3.7587e-08	9.4462e-06	1627	10719
GO:0005794	Golgi apparatus	cellular_component	4.0125e-08	9.804e-06	187	929
GO:0016192	vesicle-mediated transport	biological_process	7.0621e-08	1.6789e-05	115	514
GO:0016462	pyrophosphatase activity	molecular_function	9.7029e-08	2.246e-05	184	922
GO:0071704	organic substance metabolic process	biological_process	1.1913e-07	2.6674e-05	1719	11421
GO:0008152	metabolic process	biological_process	1.213e-07	2.6674e-05	1999	13449
GO:0016772	transferase activity, transferring phosphorus-containing groups	molecular_function	1.9006e-07	4.0775e-05	311	1723
GO:0043412	macromolecule modification	biological_process	2.2958e-07	4.808e-05	504	2985
GO:0016818	hydrolase activity, acting on acid anhydrides, in phosphorus-containing anhydrides	molecular_function	2.4506e-07	5.0128e-05	184	934
GO:0016817	hydrolase activity, acting on acid anhydrides	molecular_function	2.8146e-07	5.6267e-05	186	948
GO:0044699	single-organism process	biological_process	3.5812e-07	7.0001e-05	1711	11405
GO:0005622	intracellular	cellular_component	4.0374e-07	7.7203e-05	1762	11777
GO:0044237	cellular metabolic process	biological_process	5.4872e-07	0.00010269	1626	10811
GO:0044424	intracellular part	cellular_component	7.8138e-07	0.00014319	1748	11702
GO:0006464	cellular protein modification process	biological_process	1.0623e-06	0.00018321	462	2743
GO:0036211	protein modification process	biological_process	1.0623e-06	0.00018321	462	2743
GO:0016787	hydrolase activity	molecular_function	1.1874e-06	0.00020085	571	3474
GO:0043226	organelle	cellular_component	2.6453e-06	0.00043902	1560	10401
GO:0043229	intracellular organelle	cellular_component	2.7416e-06	0.00044658	1557	10381
GO:0016043	cellular component organization	biological_process	3.9547e-06	0.00063246	502	3043
GO:0071840	cellular component organization or biogenesis	biological_process	4.5742e-06	0.00071847	545	3336
GO:0043234	protein complex	cellular_component	6.3824e-06	0.0009696	298	1707
GO:0016301	kinase activity	molecular_function	6.3935e-06	0.0009696	265	1494
GO:0019538	protein metabolic process	biological_process	1.1775e-05	0.0017554	689	4344
GO:0051234	establishment of localization	biological_process	1.3497e-05	0.0019787	494	3023
GO:0051179	localization	biological_process	1.6742e-05	0.0024141	510	3137
GO:0044710	single-organism metabolic process	biological_process	1.7057e-05	0.00242	898	5801
GO:0044723	single-organism carbohydrate metabolic process	biological_process	1.7909e-05	0.0025004	186	1010
GO:0016773	phosphotransferase activity, alcohol group as acceptor	molecular_function	2.2807e-05	0.0031346	235	1326
GO:0006996	organelle organization	biological_process	2.3777e-05	0.0031688	288	1670
GO:0016310	phosphorylation	biological_process	2.3777e-05	0.0031688	288	1670
GO:0016887	ATPase activity	molecular_function	2.818e-05	0.0036996	96	465
GO:0044267	cellular protein metabolic process	biological_process	2.9534e-05	0.0038204	620	3902
GO:0043227	membrane-bounded organelle	cellular_component	3.6654e-05	0.0046726	1473	9893
GO:0043231	intracellular membrane-bounded organelle	cellular_component	3.8645e-05	0.0048561	1470	9874
GO:0051649	establishment of localization in cell	biological_process	4.3588e-05	0.0054	182	1000
GO:1901135	carbohydrate derivative metabolic process	biological_process	4.5266e-05	0.00553	186	1026
GO:0005975	carbohydrate metabolic process	biological_process	4.6612e-05	0.0056028	273	1587
GO:0032991	macromolecular complex	cellular_component	4.7136e-05	0.0056028	407	2474
GO:0031090	organelle membrane	cellular_component	5.3111e-05	0.0062212	319	1892
GO:0004672	protein kinase activity	molecular_function	5.3753e-05	0.0062212	207	1163
GO:0098588	bounding membrane of organelle	cellular_component	5.7982e-05	0.0066235	248	1429
GO:0043933	macromolecular complex subunit organization	biological_process	5.8946e-05	0.0066473	181	999
GO:0043170	macromolecule metabolic process	biological_process	6.1906e-05	0.0068927	1259	8393
GO:0005768	endosome	cellular_component	7.0547e-05	0.0077138	81	387
GO:0009658	chloroplast organization	biological_process	7.1034e-05	0.0077138	43	173
GO:0051641	cellular localization	biological_process	7.8333e-05	0.0084026	194	1087
GO:0044281	small molecule metabolic process	biological_process	8.1871e-05	0.0086763	395	2409
GO:1902589	single-organism organelle organization	biological_process	8.4381e-05	0.0088359	171	942
GO:0006810	transport	biological_process	8.6525e-05	0.0089538	478	2970
GO:0006732	coenzyme metabolic process	biological_process	0.00010124	0.010355	81	391
GO:0019637	organophosphate metabolic process	biological_process	0.00010377	0.010491	169	933
GO:0044431	Golgi apparatus part	cellular_component	0.0001055	0.010545	102	517
GO:0005515	protein binding	molecular_function	0.00014555	0.014385	891	5838
GO:1901363	heterocyclic compound binding	molecular_function	0.00015002	0.014662	1036	6857
GO:0006888	ER to Golgi vesicle-mediated transport	biological_process	0.00016113	0.015575	20	62
GO:0097159	organic cyclic compound binding	molecular_function	0.00016383	0.015664	1036	6861
GO:0004674	protein serine/threonine kinase activity	molecular_function	0.00018074	0.016984	179	1007
GO:0055086	nucleobase-containing small molecule metabolic process	biological_process	0.00018151	0.016984	115	604
GO:0030662	coated vesicle membrane	cellular_component	0.00018572	0.017196	19	58
GO:0098791	Golgi subcompartment	cellular_component	0.00020682	0.01895	61	282
GO:0005886	plasma membrane	cellular_component	0.00022371	0.020286	442	2756
GO:0098805	whole membrane	cellular_component	0.00024305	0.021815	162	904
GO:0005802	trans-Golgi network	cellular_component	0.00024688	0.021935	53	238
GO:0016021	integral component of membrane	cellular_component	0.00025325	0.022138	541	3435
GO:0004386	helicase activity	molecular_function	0.0002542	0.022138	46	199
GO:0051186	cofactor metabolic process	biological_process	0.00025959	0.022386	100	517
GO:0016568	chromatin modification	biological_process	0.00030386	0.02575	78	386
GO:0018193	peptidyl-amino acid modification	biological_process	0.00030446	0.02575	79	392
GO:0009536	plastid	cellular_component	0.00031249	0.026178	393	2435
GO:0006468	protein phosphorylation	biological_process	0.00032332	0.02683	221	1291
GO:0044425	membrane part	cellular_component	0.00035276	0.028999	638	4115
GO:0044711	single-organism biosynthetic process	biological_process	0.00037211	0.030205	399	2481
GO:0006753	nucleoside phosphate metabolic process	biological_process	0.0003743	0.030205	105	553
GO:0016020	membrane	cellular_component	0.00038302	0.030534	977	6485
GO:0009507	chloroplast	cellular_component	0.00038879	0.030534	380	2354
GO:0003723	RNA binding	molecular_function	0.00038928	0.030534	167	945
GO:0019752	carboxylic acid metabolic process	biological_process	0.00039226	0.030534	260	1552
GO:0030048	actin filament-based movement	biological_process	0.00040353	0.030906	15	43
GO:0016482	cytoplasmic transport	biological_process	0.00040407	0.030906	98	511
GO:0051607	defense response to virus	biological_process	0.00044866	0.034021	23	81
GO:0044419	interspecies interaction between organisms	biological_process	0.00045357	0.034099	31	122
GO:0016311	dephosphorylation	biological_process	0.00049012	0.036535	55	256
GO:0030029	actin filament-based process	biological_process	0.00049926	0.036903	35	144
GO:0072528	pyrimidine-containing compound biosynthetic process	biological_process	0.00050412	0.036952	28	107
GO:0043436	oxoacid metabolic process	biological_process	0.00051987	0.037717	280	1692
GO:0000287	magnesium ion binding	molecular_function	0.00052685	0.037717	34	139
GO:0072527	pyrimidine-containing compound metabolic process	biological_process	0.00052742	0.037717	31	123
GO:0030659	cytoplasmic vesicle membrane	cellular_component	0.0005378	0.038149	25	92
GO:0051128	regulation of cellular component organization	biological_process	0.00054933	0.038542	62	298
GO:0038023	signaling receptor activity	molecular_function	0.0005521	0.038542	110	590
GO:0010228	vegetative to reproductive phase transition of meristem	biological_process	0.0005622	0.038938	57	269
GO:0009117	nucleotide metabolic process	biological_process	0.00057154	0.039276	103	547
GO:0006082	organic acid metabolic process	biological_process	0.00058074	0.039598	280	1695
GO:0008360	regulation of cell shape	biological_process	0.00060112	0.040672	14	40
GO:0044403	symbiosis, encompassing mutualism through parasitism	biological_process	0.00063978	0.042677	30	119
GO:0012506	vesicle membrane	cellular_component	0.00064044	0.042677	25	93
GO:1901564	organonitrogen compound metabolic process	biological_process	0.00065008	0.042993	352	2181
GO:0009657	plastid organization	biological_process	0.00065795	0.043189	55	259
GO:0009526	plastid envelope	cellular_component	0.00074896	0.048799	114	620
AZD+RAP VS DMSO
GO_accession	Description	Term_type	Over_represented_pValue	Corrected_pValue	DMR_item	Bg_item
GO:0000166	nucleotide binding	molecular_function	9.1381e-27	2.6793e-23	745	3355
GO:1901265	nucleoside phosphate binding	molecular_function	9.1381e-27	2.6793e-23	745	3355
GO:0032549	ribonucleoside binding	molecular_function	6.0524e-26	1.1445e-22	627	2735
GO:0001882	nucleoside binding	molecular_function	6.6916e-26	1.1445e-22	627	2736
GO:0036094	small molecule binding	molecular_function	7.8068e-26	1.1445e-22	760	3461
GO:0001883	purine nucleoside binding	molecular_function	1.5037e-25	1.6533e-22	624	2728
GO:0032550	purine ribonucleoside binding	molecular_function	1.5037e-25	1.6533e-22	624	2728
GO:0017076	purine nucleotide binding	molecular_function	3.164e-25	3.0481e-22	628	2757
GO:0035639	purine ribonucleoside triphosphate binding	molecular_function	3.4653e-25	3.0481e-22	612	2672
GO:0032555	purine ribonucleotide binding	molecular_function	6.3801e-25	4.9982e-22	625	2748
GO:0032553	ribonucleotide binding	molecular_function	6.8189e-25	4.9982e-22	631	2781
GO:0030554	adenyl nucleotide binding	molecular_function	9.8656e-25	6.2149e-22	576	2490
GO:0005524	ATP binding	molecular_function	9.8919e-25	6.2149e-22	560	2405
GO:0032559	adenyl ribonucleotide binding	molecular_function	2.0132e-24	1.1805e-21	573	2481
GO:0097367	carbohydrate derivative binding	molecular_function	2.3858e-24	1.3116e-21	636	2821
GO:0003824	catalytic activity	molecular_function	4.3998e-24	2.2765e-21	1772	9467
GO:0043168	anion binding	molecular_function	3.5317e-22	1.7258e-19	710	3282
GO:0005488	binding	molecular_function	4.0269e-20	1.8643e-17	2312	13036
GO:0016740	transferase activity	molecular_function	5.0788e-18	2.2337e-15	762	3698
GO:0043167	ion binding	molecular_function	1.3144e-16	5.5056e-14	1243	6566
GO:0043412	macromolecule modification	biological_process	1.367e-14	5.4657e-12	616	2985
GO:0017111	nucleoside-triphosphatase activity	molecular_function	4.3346e-14	1.6577e-11	223	880
GO:0016462	pyrophosphatase activity	molecular_function	1.0197e-13	3.7373e-11	230	922
GO:0005623	cell	cellular_component	1.5769e-13	5.3348e-11	2352	13632
GO:0044464	cell part	cellular_component	1.5769e-13	5.3348e-11	2352	13632
GO:0016818	hydrolase activity, acting on acid anhydrides, in phosphorus-containing anhydrides	molecular_function	2.3534e-13	7.5557e-11	231	934
GO:0044444	cytoplasmic part	cellular_component	2.4052e-13	7.5557e-11	1342	7318
GO:0005737	cytoplasm	cellular_component	3.3722e-13	1.0228e-10	1527	8458
GO:0016817	hydrolase activity, acting on acid anhydrides	molecular_function	3.7078e-13	1.0871e-10	233	948
GO:0044446	intracellular organelle part	cellular_component	4.1199e-13	1.169e-10	887	4605
GO:0044422	organelle part	cellular_component	6.4521e-13	1.7735e-10	891	4637
GO:0006464	cellular protein modification process	biological_process	1.2483e-11	3.2294e-09	555	2743
GO:0036211	protein modification process	biological_process	1.2483e-11	3.2294e-09	555	2743
GO:0009987	cellular process	biological_process	1.343e-11	3.3752e-09	2375	13896
GO:0016772	transferase activity, transferring phosphorus-containing groups	molecular_function	1.4555e-11	3.5563e-09	372	1723
GO:0044763	single-organism cellular process	biological_process	4.0855e-11	9.7125e-09	1574	8867
GO:0006793	phosphorus metabolic process	biological_process	4.9857e-11	1.1541e-08	524	2589
GO:0006796	phosphate-containing compound metabolic process	biological_process	9.5465e-11	2.1531e-08	516	2554
GO:0012505	endomembrane system	cellular_component	2.3433e-10	5.1528e-08	382	1815
GO:0005622	intracellular	cellular_component	6.3405e-10	1.3603e-07	2026	11777
GO:0044424	intracellular part	cellular_component	1.241e-09	2.599e-07	2011	11702
GO:0005515	protein binding	molecular_function	1.5027e-09	3.0738e-07	1064	5838
GO:0016887	ATPase activity	molecular_function	2.9024e-09	5.8022e-07	122	465
GO:0016301	kinase activity	molecular_function	5.5819e-09	1.0673e-06	316	1494
GO:0044238	primary metabolic process	biological_process	8.4454e-09	1.5806e-06	1846	10719
GO:0044267	cellular protein metabolic process	biological_process	1.26e-08	2.309e-06	732	3902
GO:0043229	intracellular organelle	cellular_component	1.6165e-08	2.8437e-06	1789	10381
GO:0043226	organelle	cellular_component	2.0414e-08	3.5209e-06	1791	10401
GO:0016043	cellular component organization	biological_process	2.7639e-08	4.6526e-06	583	3043
GO:0071840	cellular component organization or biogenesis	biological_process	2.8034e-08	4.6526e-06	633	3336
GO:0044237	cellular metabolic process	biological_process	3.1069e-08	5.0608e-06	1854	10811
GO:0016020	membrane	cellular_component	3.2797e-08	5.2452e-06	1157	6485
GO:0019538	protein metabolic process	biological_process	3.8289e-08	6.0141e-06	802	4344
GO:0044699	single-organism process	biological_process	4.6344e-08	7.1517e-06	1946	11405
GO:0043234	protein complex	cellular_component	5.801e-08	8.7975e-06	348	1707
GO:1901363	heterocyclic compound binding	molecular_function	5.9178e-08	8.8226e-06	1215	6857
GO:0006996	organelle organization	biological_process	6.7326e-08	9.771e-06	341	1670
GO:0097159	organic cyclic compound binding	molecular_function	6.7762e-08	9.771e-06	1215	6861
GO:0043231	intracellular membrane-bounded organelle	cellular_component	7.9166e-08	1.1231e-05	1700	9874
GO:0043227	membrane-bounded organelle	cellular_component	9.6218e-08	1.3434e-05	1702	9893
GO:0071704	organic substance metabolic process	biological_process	1.302e-07	1.7895e-05	1943	11421
GO:0008152	metabolic process	biological_process	1.4645e-07	1.9819e-05	2261	13449
GO:0016773	phosphotransferase activity, alcohol group as acceptor	molecular_function	1.6278e-07	2.1694e-05	277	1326
GO:0016787	hydrolase activity	molecular_function	2.5522e-07	3.3507e-05	648	3474
GO:0016759	cellulose synthase activity	molecular_function	3.0227e-07	3.8533e-05	16	27
GO:0016760	cellulose synthase (UDP-forming) activity	molecular_function	3.0227e-07	3.8533e-05	16	27
GO:1902589	single-organism organelle organization	biological_process	3.653e-07	4.5903e-05	205	942
GO:0016310	phosphorylation	biological_process	3.7923e-07	4.6982e-05	336	1670
GO:0022402	cell cycle process	biological_process	5.286e-07	6.4578e-05	107	431
GO:0098588	bounding membrane of organelle	cellular_component	5.8212e-07	7.0141e-05	292	1429
GO:0004672	protein kinase activity	molecular_function	6.383e-07	7.5871e-05	244	1163
GO:0031090	organelle membrane	cellular_component	7.2182e-07	8.4655e-05	373	1892
GO:0004674	protein serine/threonine kinase activity	molecular_function	8.2331e-07	9.5287e-05	215	1007
GO:0038023	signaling receptor activity	molecular_function	9.0942e-07	0.00010389	137	590
GO:0016874	ligase activity	molecular_function	1.8836e-06	0.00021241	115	483
GO:0006468	protein phosphorylation	biological_process	1.9317e-06	0.00021508	264	1291
GO:0004872	receptor activity	molecular_function	2.1995e-06	0.00024183	140	615
GO:0016757	transferase activity, transferring glycosyl groups	molecular_function	2.7151e-06	0.00029484	139	612
GO:0042623	ATPase activity, coupled	molecular_function	6.2891e-06	0.00067462	81	321
GO:0009506	plasmodesma	cellular_component	7.1391e-06	0.00074756	274	1369
GO:0055044	symplast	cellular_component	7.1391e-06	0.00074756	274	1369
GO:0044710	single-organism metabolic process	biological_process	7.3152e-06	0.0007559	1018	5801
GO:0005829	cytosol	cellular_component	7.4654e-06	0.0007559	348	1793
GO:0005911	cell-cell junction	cellular_component	7.5624e-06	0.0007559	274	1370
GO:0030054	cell junction	cellular_component	7.5624e-06	0.0007559	274	1370
GO:0044260	cellular macromolecule metabolic process	biological_process	7.6511e-06	0.00075617	1331	7733
GO:0005794	Golgi apparatus	cellular_component	8.2454e-06	0.00080586	195	929
GO:0004871	signal transducer activity	molecular_function	8.968e-06	0.00086684	161	744
GO:0044425	membrane part	cellular_component	1.0125e-05	0.00096804	739	4115
GO:0016021	integral component of membrane	cellular_component	1.197e-05	0.0011322	625	3435
GO:0000280	nuclear division	biological_process	1.2188e-05	0.0011405	66	252
GO:0016192	vesicle-mediated transport	biological_process	1.4557e-05	0.0013478	117	514
GO:0005886	plasma membrane	cellular_component	1.4751e-05	0.0013478	510	2756
GO:0043170	macromolecule metabolic process	biological_process	1.4863e-05	0.0013478	1433	8393
GO:0051179	localization	biological_process	1.5205e-05	0.0013647	574	3137
GO:0060089	molecular transducer activity	molecular_function	1.7339e-05	0.0015405	164	769
GO:0051234	establishment of localization	biological_process	1.8418e-05	0.0016201	554	3023
GO:0048285	organelle fission	biological_process	1.9073e-05	0.0016611	71	280
GO:0007017	microtubule-based process	biological_process	2.2452e-05	0.0019361	61	232
GO:0032991	macromolecular complex	cellular_component	2.5368e-05	0.0021664	460	2474
GO:0004888	transmembrane signaling receptor activity	molecular_function	2.6747e-05	0.0022406	124	558
GO:0007166	cell surface receptor signaling pathway	biological_process	2.6747e-05	0.0022406	124	558
GO:0006810	transport	biological_process	2.9332e-05	0.002434	543	2970
GO:1901137	carbohydrate derivative biosynthetic process	biological_process	3.3181e-05	0.0027277	128	582
GO:0033036	macromolecule localization	biological_process	3.4931e-05	0.0028449	240	1204
GO:0004842	ubiquitin-protein transferase activity	molecular_function	4.5642e-05	0.0036832	66	262
GO:0006928	movement of cell or subcellular component	biological_process	4.7797e-05	0.003822	34	110
GO:0044431	Golgi apparatus part	cellular_component	4.9241e-05	0.003902	115	517
GO:0009524	phragmoplast	cellular_component	5.1888e-05	0.004075	27	80
GO:0009536	plastid	cellular_component	5.634e-05	0.0043855	450	2435
GO:0044430	cytoskeletal part	cellular_component	6.5315e-05	0.0050395	69	280
GO:0019199	transmembrane receptor protein kinase activity	molecular_function	7.2977e-05	0.0055818	116	527
GO:0043492	ATPase activity, coupled to movement of substances	molecular_function	7.4524e-05	0.005651	39	135
GO:0005856	cytoskeleton	cellular_component	7.8963e-05	0.0059364	86	369
GO:0019899	enzyme binding	molecular_function	8.4156e-05	0.0062732	146	692
GO:0051321	meiotic cell cycle	biological_process	8.5986e-05	0.0063557	50	188
GO:0031625	ubiquitin protein ligase binding	molecular_function	9.4747e-05	0.0068875	123	568
GO:0044389	ubiquitin-like protein ligase binding	molecular_function	9.4747e-05	0.0068875	123	568
GO:0015031	protein transport	biological_process	0.00010142	0.0073104	192	951
GO:0006606	protein import into nucleus	biological_process	0.00010389	0.0073104	30	96
GO:0044744	protein targeting to nucleus	biological_process	0.00010389	0.0073104	30	96
GO:1902593	single-organism nuclear import	biological_process	0.00010389	0.0073104	30	96
GO:1902494	catalytic complex	cellular_component	0.00010594	0.0073858	122	564
GO:0019787	ubiquitin-like protein transferase activity	molecular_function	0.00010664	0.0073858	66	269
GO:0005739	mitochondrion	cellular_component	0.00010817	0.0074331	258	1328
GO:0005977	glycogen metabolic process	biological_process	0.0001162	0.0077321	10	18
GO:0006112	energy reserve metabolic process	biological_process	0.0001162	0.0077321	10	18
GO:0004675	transmembrane receptor protein serine/threonine kinase activity	molecular_function	0.00011724	0.0077321	114	522
GO:0007167	enzyme linked receptor protein signaling pathway	biological_process	0.00011724	0.0077321	114	522
GO:0007178	transmembrane receptor protein serine/threonine kinase signaling pathway	biological_process	0.00011724	0.0077321	114	522
GO:0031974	membrane-enclosed lumen	cellular_component	0.00011779	0.0077321	202	1010
GO:0009507	chloroplast	cellular_component	0.00011991	0.007813	433	2354
GO:0045184	establishment of protein localization	biological_process	0.00012381	0.0080077	193	960
GO:0043233	organelle lumen	cellular_component	0.00012681	0.0080828	197	983
GO:0070013	intracellular organelle lumen	cellular_component	0.00012681	0.0080828	197	983
GO:0051170	nuclear import	biological_process	0.00012805	0.0081033	30	97
GO:0033043	regulation of organelle organization	biological_process	0.00012949	0.0081359	49	186
GO:0003774	motor activity	molecular_function	0.00013342	0.0083232	27	84
GO:0071944	cell periphery	cellular_component	0.00014378	0.0089064	597	3340
GO:0042626	ATPase activity, coupled to transmembrane movement of substances	molecular_function	0.00014781	0.0090921	36	125
GO:0001653	peptide receptor activity	molecular_function	0.0001492	0.0091135	114	525
GO:0034062	RNA polymerase activity	molecular_function	0.00016492	0.010004	24	72
GO:0007049	cell cycle	biological_process	0.000175	0.010495	145	697
GO:0040029	regulation of gene expression, epigenetic	biological_process	0.00017539	0.010495	62	253
GO:0048229	gametophyte development	biological_process	0.00017693	0.010515	95	425
GO:0003723	RNA binding	molecular_function	0.00019263	0.011359	189	945
GO:0051274	beta-glucan biosynthetic process	biological_process	0.00019499	0.011359	25	77
GO:0043414	macromolecule methylation	biological_process	0.000195	0.011359	71	300
GO:0044711	single-organism biosynthetic process	biological_process	0.00020118	0.011642	452	2481
GO:0016820	hydrolase activity, acting on acid anhydrides, catalyzing transmembrane movement of substances	molecular_function	0.0002203	0.012662	37	132
GO:0044723	single-organism carbohydrate metabolic process	biological_process	0.00022299	0.012662	200	1010
GO:1903047	mitotic cell cycle process	biological_process	0.00022313	0.012662	61	250
GO:0008104	protein localization	biological_process	0.00027286	0.015385	199	1008
GO:0032403	protein complex binding	molecular_function	0.00028121	0.01575	39	143
GO:0034504	protein localization to nucleus	biological_process	0.00028292	0.01575	30	101
GO:0016458	gene silencing	biological_process	0.00029099	0.016098	57	232
GO:0070085	glycosylation	biological_process	0.00029496	0.016215	50	197
GO:0044428	nuclear part	cellular_component	0.0003111	0.016997	211	1079
GO:0008195	phosphatidate phosphatase activity	molecular_function	0.00031346	0.01702	6	8
GO:0031047	gene silencing by RNA	biological_process	0.00033023	0.01782	47	183
GO:0051641	cellular localization	biological_process	0.0003498	0.018761	212	1087
GO:1903046	meiotic cell cycle process	biological_process	0.00038171	0.020349	39	145
GO:0031224	intrinsic component of membrane	cellular_component	0.00038518	0.02041	658	3742
GO:0005874	microtubule	cellular_component	0.00041989	0.022116	44	170
GO:0006396	RNA processing	biological_process	0.00042984	0.022395	160	795
GO:0006310	DNA recombination	biological_process	0.00043028	0.022395	51	205
GO:0051128	regulation of cellular component organization	biological_process	0.00046022	0.023812	69	298
GO:0015405	P-P-bond-hydrolysis-driven transmembrane transporter activity	molecular_function	0.00051305	0.026391	39	147
GO:0032501	multicellular organismal process	biological_process	0.00052018	0.026602	516	2893
GO:0030244	cellulose biosynthetic process	biological_process	0.00052451	0.026668	21	64
GO:0016779	nucleotidyltransferase activity	molecular_function	0.00055104	0.027856	50	202
GO:0043933	macromolecular complex subunit organization	biological_process	0.00056799	0.028549	195	999
GO:0007126	meiotic nuclear division	biological_process	0.00058065	0.029019	38	143
GO:0015399	primary active transmembrane transporter activity	molecular_function	0.00059267	0.029443	39	148
GO:0051649	establishment of localization in cell	biological_process	0.00059799	0.029443	195	1000
GO:0005783	endoplasmic reticulum	cellular_component	0.00059916	0.029443	165	829
GO:0006486	protein glycosylation	biological_process	0.00062935	0.030416	46	183
GO:0009101	glycoprotein biosynthetic process	biological_process	0.00062935	0.030416	46	183
GO:0043413	macromolecule glycosylation	biological_process	0.00062935	0.030416	46	183
GO:0008017	microtubule binding	molecular_function	0.00065632	0.031546	29	101
GO:0009165	nucleotide biosynthetic process	biological_process	0.00067796	0.032409	65	281
GO:0008033	tRNA processing	biological_process	0.00068433	0.032537	27	92
GO:0009100	glycoprotein metabolic process	biological_process	0.00071347	0.03374	46	184
GO:0098791	Golgi subcompartment	cellular_component	0.00074821	0.035194	65	282
GO:0009117	nucleotide metabolic process	biological_process	0.00076113	0.035611	114	547
GO:0005975	carbohydrate metabolic process	biological_process	0.00076959	0.035816	295	1587
GO:0000003	reproduction	biological_process	0.00078369	0.036191	97	454
GO:0006753	nucleoside phosphate metabolic process	biological_process	0.00078586	0.036191	115	553
GO:0015631	tubulin binding	molecular_function	0.00082391	0.037745	30	107
GO:0055086	nucleobase-containing small molecule metabolic process	biological_process	0.00083987	0.038277	124	604
GO:0033044	regulation of chromosome organization	biological_process	0.00087691	0.039759	28	98
GO:0009846	pollen germination	biological_process	0.00090885	0.040996	14	37
GO:1901135	carbohydrate derivative metabolic process	biological_process	0.0009274	0.041619	198	1026
GO:0009451	RNA modification	biological_process	0.00093438	0.04172	54	227
GO:1901293	nucleoside phosphate biosynthetic process	biological_process	0.0009996	0.044192	65	285
GO:0009555	pollen development	biological_process	0.0009998	0.044192	61	264
GO:0044707	single-multicellular organism process	biological_process	0.0010185	0.044794	478	2686
GO:0044085	cellular component biogenesis	biological_process	0.0010329	0.045203	228	1202
