# Supplementary material for: Target of Rapamycin Regulates Genome Methylation Reprogramming to Control Plant Growth in Arabidopsis
Source: Front Genet. 2020 Mar 3;11:186. doi: 10.3389/fgene.2020.00186 (PMC7062917; doi:10.3389/fgene.2020.00186)
Supplement: Supplementary file 5 [file Table_4.XLSX]

## Sheet: Sheet1
	Supplementary Table 4｜DMGs of carbon metabolism, biosynthesis of amino acids and ribosome in AZD vs DMSO group.
	Gene id	MethyLevel ratio	Status	Regions	Gene name	InterPro description
	Carbon metabolism
	AT3G16950	0.422325	hypo	promoter	LPD1	Dihydrolipoamide dehydrogenase|FAD/NAD-linked reductase, dimerisation|Pyridine nucleotide-disulphide oxidoreductase, class I, active site|Pyridine nucleotide-disulphide oxidoreductase, dimerisation|Pyridine nucleotide-disulphide oxidoreductase, FAD/NAD(P)-binding domain|Pyridine nucleotide-disulphide oxidoreductase, NAD-binding domain
	AT1G55880	0.621664	hypo	exon,intron	-	Cysteine synthase/cystathionine beta-synthase P-phosphate-binding site|Tryptophan synthase beta subunit-like PLP-dependent enzymes superfamily
	AT3G49160	0.734977	hypo	exon,intron,utr5	PKP4	Pyruvate kinase|Pyruvate kinase, barrel|Pyruvate kinase, beta-barrel insert domain|Pyruvate kinase-like, insert domain|Pyruvate/Phosphoenolpyruvate kinase
	AT5G11520	0.757211	hypo	promoter	ASP3	Aminotransferase, class I/classII|Aminotransferases, class-I, pyridoxal-phosphate-binding site|Aspartate/other aminotransferase|Pyridoxal phosphate-dependent transferase|Pyridoxal phosphate-dependent transferase, major region, subdomain 1
	AT2G13360	0.782235	hypo	promoter	AGT1	Aminotransferase, class V/Cysteine desulfurase|Aminotransferase class-V pyridoxal-phosphate binding site|Pyridoxal phosphate-dependent transferase|Pyridoxal phosphate-dependent transferase, major region, subdomain 1|Pyridoxal phosphate-dependent transferase, major region, subdomain 2|Serine-pyruvate aminotransferase/2-aminoethylphosphonate-pyruvate transaminase
	AT1G32380	0.795096	hypo	promoter	PRS2	Phosphoribosyl pyrophosphate synthetase, conserved site|Phosphoribosyltransferase-like|Ribose-phosphate diphosphokinase|Ribose-phosphate pyrophosphokinase, N-terminal domain
	AT1G32480	1.22705	hyper	promoter	IDH-IV	Isocitrate and isopropylmalate dehydrogenases family|Isopropylmalate dehydrogenase-like domain
	AT3G17240	1.22897	hyper	exon,intron,utr3	LPD2	Dihydrolipoamide dehydrogenase|FAD/NAD-linked reductase, dimerisation|Pyridine nucleotide-disulphide oxidoreductase, class I, active site|Pyridine nucleotide-disulphide oxidoreductase, dimerisation|Pyridine nucleotide-disulphide oxidoreductase, FAD/NAD(P)-binding domain|Pyridine nucleotide-disulphide oxidoreductase, NAD-binding domain
	AT4G37870	1.26329	hyper	exon,intron,utr3	PCKA	Phosphoenolpyruvate carboxykinase (ATP), conserved site|Phosphoenolpyruvate carboxykinase, ATP-utilising|Phosphoenolpyruvate carboxykinase, C-terminal|Phosphoenolpyruvate carboxykinase, N-terminal
	AT3G03630	1.2702	hyper	exon,intron,utr3	CS26	Cysteine synthase A|Cysteine synthase/cystathionine beta-synthase P-phosphate-binding site|Cysteine synthase K/M|Tryptophan synthase beta subunit-like PLP-dependent enzymes superfamily
	AT4G00114	1.29241	hyper	promoter	-	-
	AT2G44530	1.30898	hyper	exon,intron	PRS5	Phosphoribosyl pyrophosphate synthetase, conserved site|Phosphoribosyltransferase-like|Ribose-phosphate diphosphokinase|Ribose-phosphate pyrophosphokinase, N-terminal domain
	AT1G53240	1.37224	hyper	exon,intron	mMDH1	Lactate dehydrogenase/glycoside hydrolase, family 4, C-terminal|Lactate/malate dehydrogenase, C-terminal|Lactate/malate dehydrogenase, N-terminal|L-lactate/malate dehydrogenase|Malate dehydrogenase, active site|Malate dehydrogenase, type 1|NAD(P)-binding domain
	AT3G22460	1.40639	hyper	intron	OASA2	Cysteine synthase/cystathionine beta-synthase P-phosphate-binding site|Tryptophan synthase beta subunit-like PLP-dependent enzymes superfamily
	AT1G43670	1.45493	hyper	exon,intron	-	Fructose-1,6-bisphosphatase|Fructose-1,6-bisphosphatase, active site|Fructose-1,6-bisphosphatase class 1/Sedoheputulose-1,7-bisphosphatase
	AT1G71100	1.56309	hyper	promoter	RPI1	Ribose 5-phosphate isomerase, type A|Ribose-5-phosphate isomerase, type A, subgroup
	AT2G07732	1.56664	hyper	promoter	-	Ribulose bisphosphate carboxylase, large subunit, C-terminal
	AT1G17290	1.58006	hyper	exon,intron	ALAAT1	Aminotransferase, class I/classII|Pyridoxal phosphate-dependent transferase|Pyridoxal phosphate-dependent transferase, major region, subdomain 1|Pyridoxal phosphate-dependent transferase, major region, subdomain 2
	AT3G52200	1.99142	hyper	promoter	LTA3	2-oxoacid dehydrogenase acyltransferase, catalytic domain|2-oxo acid dehydrogenase, lipoyl-binding site|Biotin/lipoyl attachment|Chloramphenicol acetyltransferase-like domain|E3 binding|Single hybrid motif
	AT4G37553	2.1574	hyper	exon,promoter	-	-
	AT3G04940	2.68064	hyper	exon,utr3	CYSD1	Cysteine synthase A|Cysteine synthase/cystathionine beta-synthase P-phosphate-binding site|Cysteine synthase K/M|Tryptophan synthase beta subunit-like PLP-dependent enzymes superfamily
	AT3G06810	2.90688	hyper	exon,intron	IBR3	Acyl-CoA dehydrogenase/oxidase|Acyl-CoA dehydrogenase/oxidase C-terminal|Acyl-CoA dehydrogenase/oxidase, N-terminal|Acyl-CoA oxidase/dehydrogenase, central domain|Aminoglycoside phosphotransferase|Protein kinase-like domain
	Biosynthesis of amino acids
	AT2G39800	0.305939	hypo	promoter	P5CSA	Aldehyde dehydrogenase, C-terminal|Aldehyde dehydrogenase domain|Aldehyde dehydrogenase, N-terminal|Aldehyde/histidinol dehydrogenase|Aspartate/glutamate/uridylate kinase|Delta l-pyrroline-5-carboxylate synthetase|Gamma-glutamyl phosphate reductase GPR|Gamma-glutamyl phosphate reductase GPR, conserved site|Glutamate 5-kinase, conserved site|Glutamate 5-kinase/delta-1-pyrroline-5-carboxylate synth…
	AT1G55880	0.621664	hypo	exon,intron	-	Cysteine synthase/cystathionine beta-synthase P-phosphate-binding site|Tryptophan synthase beta subunit-like PLP-dependent enzymes superfamily
	AT5G34930	0.644677	hypo	exon	TYRAAT1	6-phosphogluconate dehydrogenase, C-terminal-like|NAD(P)-binding domain|Prephenate dehydrogenase
	AT3G49160	0.734977	hypo	exon,intron,utr5	PKP4	Pyruvate kinase|Pyruvate kinase, barrel|Pyruvate kinase, beta-barrel insert domain|Pyruvate kinase-like, insert domain|Pyruvate/Phosphoenolpyruvate kinase
	AT5G11520	0.757211	hypo	promoter	ASP3	Aminotransferase, class I/classII|Aminotransferases, class-I, pyridoxal-phosphate-binding site|Aspartate/other aminotransferase|Pyridoxal phosphate-dependent transferase|Pyridoxal phosphate-dependent transferase, major region, subdomain 1
	AT1G32380	0.795096	hypo	promoter	PRS2	Phosphoribosyl pyrophosphate synthetase, conserved site|Phosphoribosyltransferase-like|Ribose-phosphate diphosphokinase|Ribose-phosphate pyrophosphokinase, N-terminal domain
	AT3G17820	1.2233	hyper	promoter	GLN1-3	Glutamine synthetase, beta-Grasp|Glutamine synthetase, catalytic domain|Glutamine synthetase, glycine-rich site|Glutamine synthetase/guanido kinase, catalytic domain|Glutamine synthetase, N-terminal conserved site
	AT1G32480	1.22705	hyper	promoter	IDH-IV	Isocitrate and isopropylmalate dehydrogenases family|Isopropylmalate dehydrogenase-like domain
	AT1G31860	1.26291	hyper	intron	HISN2	Histidine biosynthesis bifunctional protein HisIE|Phosphoribosyl-AMP cyclohydrolase domain|Phosphoribosyl-ATP pyrophosphohydrolase|Phosphoribosyl-ATP pyrophosphohydrolase-like
	AT3G03630	1.2702	hyper	exon,intron,utr3	CS26	Cysteine synthase A|Cysteine synthase/cystathionine beta-synthase P-phosphate-binding site|Cysteine synthase K/M|Tryptophan synthase beta subunit-like PLP-dependent enzymes superfamily
	AT4G00114	1.29241	hyper	promoter	-	-
	AT3G53580	1.30557	hyper	promoter	DAPF	Diaminopimelate epimerase, active site|Diaminopimelate epimerase, DapF
	AT2G44530	1.30898	hyper	exon,intron	PRS5	Phosphoribosyl pyrophosphate synthetase, conserved site|Phosphoribosyltransferase-like|Ribose-phosphate diphosphokinase|Ribose-phosphate pyrophosphokinase, N-terminal domain
	AT2G45440	1.33511	hyper	exon	DHDPS2	Aldolase-type TIM barrel|Dihydrodipicolinate synthase, DapA|Dihydrodipicolinate synthetase, active site|Dihydrodipicolinate synthetase, conserved site|Dihydrodipicolinate synthetase-like
	AT3G22460	1.40639	hyper	intron	OASA2	Cysteine synthase/cystathionine beta-synthase P-phosphate-binding site|Tryptophan synthase beta subunit-like PLP-dependent enzymes superfamily
	AT5G17990	1.4943	hyper	exon,intron	PAT1	Anthranilate phosphoribosyl transferase|Glycosyl transferase, family 3|Glycosyl transferase family 3, N-terminal domain
	AT4G01850	1.51069	hyper	exon,intron,utr5	SAM2	S-adenosylmethionine synthetase|S-adenosylmethionine synthetase, central domain|S-adenosylmethionine synthetase, conserved site|S-adenosylmethionine synthetase, C-terminal|S-adenosylmethionine synthetase, N-terminal|S-adenosylmethionine synthetase superfamily
	AT3G55610	1.51351	hyper	promoter	P5CSB	Aldehyde dehydrogenase, C-terminal|Aldehyde dehydrogenase, N-terminal|Aldehyde/histidinol dehydrogenase|Aspartate/glutamate/uridylate kinase|Delta l-pyrroline-5-carboxylate synthetase|Gamma-glutamyl phosphate reductase GPR|Gamma-glutamyl phosphate reductase GPR, conserved site|Glutamate 5-kinase, conserved site|Glutamate 5-kinase/delta-1-pyrroline-5-carboxylate synthase|Glutamate/acetylglutamate …
	AT4G17830	1.51448	hyper	promoter	-	Peptidase M20|Peptidase M20, dimerisation domain
	AT1G71100	1.56309	hyper	promoter	RPI1	Ribose 5-phosphate isomerase, type A|Ribose-5-phosphate isomerase, type A, subgroup
	AT1G17290	1.58006	hyper	exon,intron	ALAAT1	Aminotransferase, class I/classII|Pyridoxal phosphate-dependent transferase|Pyridoxal phosphate-dependent transferase, major region, subdomain 1|Pyridoxal phosphate-dependent transferase, major region, subdomain 2
	AT2G21940	1.85665	hyper	promoter	SK1	P-loop containing nucleoside triphosphate hydrolase|Shikimate kinase|Shikimate kinase, conserved site
	AT3G04940	2.68064	hyper	exon,utr3	CYSD1	Cysteine synthase A|Cysteine synthase/cystathionine beta-synthase P-phosphate-binding site|Cysteine synthase K/M|Tryptophan synthase beta subunit-like PLP-dependent enzymes superfamily
	Ribosome
	AT5G05470	0.669018	hypo	promoter	EIF2 ALPHA	Nucleic acid-binding, OB-fold|Ribosomal protein S1, RNA-binding domain|RNA-binding domain, S1|Translation initiation factor 2, alpha subunit|Translation initiation factor 2, alpha subunit, C-terminal|Translation initiation factor 2, alpha subunit, middle domain
	AT3G13120	0.678056	hypo	intron	RPS10	Ribosomal protein S10|Ribosomal protein S10, conserved site|Ribosomal protein S10 domain
	AT2G34520	0.697452	hypo	promoter	RPS14	Ribosomal protein S14|Ribosomal protein S14, conserved site
	AT1G77940	0.719605	hypo	promoter	RPL30B	50S ribosomal protein L30e-like|Ribosomal protein L30e|Ribosomal protein L30e, conserved site|Ribosomal protein L7Ae/L30e/S12e/Gadd45
	AT2G45030	0.788269	hypo	exon,intron	MEFG2	Elongation factor G, III-V domain|Elongation factor, GTP-binding domain|P-loop containing nucleoside triphosphate hydrolase|Ribosomal protein S5 domain 2-type fold|Ribosomal protein S5 domain 2-type fold, subgroup|Small GTP-binding protein domain|Translation elongation factor EFG/EF2|Translation elongation factor EFG/EF2, domain IV|Translation elongation factor EFG, V domain|Translation elongatio…
	AT4G38020	0.796929	hypo	exon,utr3	-	50S ribosomal protein L30e-like|Alpha/beta knot methyltransferases|tRNA (guanine-N1-)-methyltransferase, N-terminal|tRNA/rRNA methyltransferase, SpoU
	AT3G20230	0.800996	hypo	exon	-	Ribosomal protein L18/L5
	AT3G06180	0.811301	hypo	promoter	-	Ribosomal protein L34Ae
	AT4G29060	1.1885	hyper	exon,intron,utr5	emb2726	Nucleic acid-binding, OB-fold|Ribosomal protein S1, RNA-binding domain|RNA-binding domain, S1|Translation elongation factor EFTs/EF1B|Translation elongation factor EFTs/EF1B, dimerisation|Translation elongation factor Ts, conserved site|UBA-like|Ubiquitin-associated/translation elongation factor EF1B, N-terminal
	AT4G00810	1.27026	hyper	promoter	RPP1B	Ribosomal protein L12 family
	AT3G09630	1.31035	hyper	promoter	RPL4A	60S ribosomal protein L4, C-terminal domain|Ribosomal protein L4 domain|Ribosomal protein L4/L1e|Ribosomal protein L4/L1e, eukaryotic/archaeal, conserved site
	AT2G43030	1.31746	hyper	promoter	RPL3A	Ribosomal protein L3|Ribosomal protein L3, bacterial/organelle-type|Ribosomal protein L3, conserved site|Translation elongation/initiation factor/Ribosomal, beta-barrel
	AT2G21290	1.34728	hyper	promoter	-	30S ribosomal protein
	AT2G36070	1.38079	hyper	exon	TIM44-2	Membrane transporter, Tim44-related/Ribosomal protein L45
	AT1G31355	1.41035	hyper	promoter	-	-
	AT5G64140	1.43159	hyper	promoter	RPS28C	Nucleic acid-binding, OB-fold|Ribosomal protein S28e|Ribosomal protein S28e conserved site
	AT5G05470	1.44721	hyper	promoter	EIF2 ALPHA	Nucleic acid-binding, OB-fold|Ribosomal protein S1, RNA-binding domain|RNA-binding domain, S1|Translation initiation factor 2, alpha subunit|Translation initiation factor 2, alpha subunit, C-terminal|Translation initiation factor 2, alpha subunit, middle domain
	AT1G29070	1.46696	hyper	promoter	RPL34	Ribosomal protein L34
	AT1G13950	1.6494	hyper	promoter	ELF5A-1	Nucleic acid-binding, OB-fold|Ribosomal protein L2 domain 2|Translation elongation factor IF5A|Translation elongation factor, IF5A C-terminal|Translation elongation factor, IF5A, hypusine site|Translation protein SH3-like domain
	AT4G34730	1.70248	hyper	promoter	-	K homology domain-like, alpha/beta|Ribosome-binding factor A|Ribosome-binding factor A, conserved site|Ribosome-binding factor A domain
	AT3G60245	1.85093	hyper	promoter	RPL37AC	Ribosomal protein L37ae|Ribosomal protein L37ae/L37e|Ribosomal protein, zinc-binding domain
	AT3G10950	1.8837	hyper	promoter	RPL37AB	Ribosomal protein L37ae|Ribosomal protein L37ae/L37e|Ribosomal protein, zinc-binding domain
	AT2G07675	1.95266	hyper	promoter	-	Nucleic acid-binding, OB-fold|Ribosomal protein S12, bacteria|Ribosomal protein S12/S23
	AT3G22230	2.27163	hyper	promoter	RPL27B	Ribosomal protein L27e|Ribosomal protein L27e, conserved site|Ribosomal protein L2 domain 2|Translation protein SH3-like domain
	AT5G39785	3.09222	hyper	exon,intron,utr3	-	Protein of unknown function DUF1666|Ribosomal protein L34Ae
