# Supplementary material for: Target of Rapamycin Regulates Genome Methylation Reprogramming to Control Plant Growth in Arabidopsis
Source: Front Genet. 2020 Mar 3;11:186. doi: 10.3389/fgene.2020.00186 (PMC7062917; doi:10.3389/fgene.2020.00186)
Supplement: Supplementary file 6 [file Table_5.XLSX]

## Sheet: Sheet1
	Supplementary Table 5｜DMGs of ribosome and ribosome biogenesis in eukaryotes in AZD+RAP vs DMSO group.
	Gene id	MethyLevel ratio	Status	Regions	Gene name	InterPro description
	Ribosome
	AT1G35200	0.104271	hypo	exon	-	-
	AT5G23535	0.259793	hypo	exon,utr3	-	KOW|Ribosomal protein L24|Ribosomal protein L24/L26, conserved site|Ribosomal protein L2 domain 2|Translation protein SH3-like domain
	AT3G63490	0.264659	hypo	exon,intron,utr3	RPL1	Ribosomal protein L1, 2-layer alpha/beta-sandwich|Ribosomal protein L1, 3-layer alpha/beta-sandwich|Ribosomal protein L1, bacterial-type|Ribosomal protein L1, conserved site|Ribosomal protein L1/ribosomal biogenesis protein|Ribosomal protein L1, superfamily
	AT2G44860	0.444883	hypo	exon,utr3	-	Ribosomal protein L24e, conserved site|Ribosomal protein L24e domain|Ribosomal protein L24e-related|Ribosome biogenesis protein RLP24|TRASH domain
	AT4G08695	0.488122	hypo	exon	-	-
	AT3G22300	0.556336	hypo	exon,intron	RPS10	Ribosomal protein S10|Ribosomal protein S10 domain
	AT5G58420	0.565124	hypo	exon	RPS4D	KOW|Ribosomal protein S4e|Ribosomal protein S4e, central|Ribosomal protein S4e, N-terminal|Ribosomal protein S4e, N-terminal, conserved site|RNA-binding S4 domain
	AT4G10450	0.593512	hypo	promoter	RPL9D	Ribosomal protein L6|Ribosomal protein L6, alpha-beta domain|Ribosomal protein L6, conserved site-2
	AT1G27400	0.597286	hypo	promoter	RPL17A	Ribosomal protein L22/L17|Ribosomal protein L22/L17, conserved site|Ribosomal protein L22/L17, eukaryotic/archaeal
	AT1G52370	0.691955	hypo	promoter	-	Ribosomal protein L22, bacterial/chloroplast-type|Ribosomal protein L22/L17
	AT3G44890	0.715846	hypo	promoter	RPL9	Ribosomal protein L9|Ribosomal protein L9, bacteria/chloroplast|Ribosomal protein L9, C-terminal|Ribosomal protein L9, N-terminal|Ribosomal protein L9/RNase H1, N-terminal
	AT3G22230	0.719003	hypo	promoter	RPL27B	Ribosomal protein L27e|Ribosomal protein L27e, conserved site|Ribosomal protein L2 domain 2|Translation protein SH3-like domain
	AT1G74270	0.721923	hypo	promoter	RPL35AC	Ribosomal protein L35A|Ribosomal protein L35Ae, conserved site|Translation elongation/initiation factor/Ribosomal, beta-barrel
	AT3G55280	0.722089	hypo	promoter	RPL23AB	Nucleotide-binding, alpha-beta plait|Ribosomal protein L23|Ribosomal protein L23/L15e core domain|Ribosomal protein L23/L25, conserved site|Ribosomal protein L23/L25, N-terminal|Ribosomal protein L25/L23
	AT5G53070	0.737312	hypo	exon,intron	-	Ribosomal protein L9|Ribosomal protein L9, C-terminal|Ribosomal protein L9, N-terminal|Ribosomal protein L9/RNase H1, N-terminal
	AT3G13580	0.773776	hypo	exon,intron,utr3	RPL7D	Ribosomal protein L30, conserved site|Ribosomal protein L30, ferredoxin-like fold domain|Ribosomal protein L30, N-terminal|Ribosomal protein L7, eukaryotic
	AT4G00100	0.779929	hypo	promoter	RPS13B	Ribosomal protein S13/S15, N-terminal|Ribosomal protein S15|Ribosomal protein S15P|S15/NS1, RNA-binding
	AT2G05220	0.814744	hypo	exon,utr3	RPS17B	Ribosomal protein S17e|Ribosomal protein S17e, conserved site
	AT2G43030	1.20849	hyper	promoter	RPL3A	Ribosomal protein L3|Ribosomal protein L3, bacterial/organelle-type|Ribosomal protein L3, conserved site|Translation elongation/initiation factor/Ribosomal, beta-barrel
	AT3G17465	1.25172	hyper	promoter	RPL3B	Ribosomal protein L3|Ribosomal protein L3, bacterial/organelle-type|Ribosomal protein L3, conserved site|Translation elongation/initiation factor/Ribosomal, beta-barrel
	AT4G00810	1.25684	hyper	promoter	RPP1B	Ribosomal protein L12 family
	AT1G57860	1.28814	hyper	promoter	RPL21F	Ribosomal protein L21e|Ribosomal protein L21e, conserved site|Translation protein SH3-like domain
	AT2G24090	1.31316	hyper	promoter	-	Ribosomal protein L35|Ribosomal protein L35, conserved site|Ribosomal protein L35, non-mitochondrial
	AT5G39740	1.43635	hyper	promoter	RPL5B	Ribosomal protein L18/L5|Ribosomal protein L5 eukaryotic/L18 archaeal|Ribosomal protein L5 eukaryotic/L18 archaeal, C-terminal
	AT2G24730	1.43712	hyper	promoter	-	-
	AT1G31355	1.46298	hyper	promoter	-	-
	AT5G35530	1.49922	hyper	promoter	RPS3C	K homology domain-like, alpha/beta|K homology domain, prokaryotic type|K Homology domain, type 2|Ribosomal protein S3, C-terminal|Ribosomal protein S3, eukaryotic/archaeal
	AT2G40510	1.64628	hyper	promoter	RPS26B	Ribosomal protein S26e
	AT3G57490	2.15588	hyper	promoter	RPS2D	Double-stranded RNA-binding domain|Ribosomal protein S5|Ribosomal protein S5, C-terminal|Ribosomal protein S5 domain 2-type fold|Ribosomal protein S5 domain 2-type fold, subgroup|Ribosomal protein S5, eukaryotic/archaeal|Ribosomal protein S5, N-terminal|Ribosomal protein S5, N-terminal, conserved site
	Ribosome biogenesis in eukaryotes
	AT1G04635	0.0433209	hypo	promoter	EMB1687	Ribonuclease P/MRP protein subunit|Ribonuclease P/MRP protein, subunit Pop5
	AT3G12860	0.121869	hypo	exon	-	NOP5, N-terminal|Nop domain|NOSIC
	AT5G25800	0.213091	hypo	promoter	SDN5	Alkaline phosphatase-like, alpha/beta/alpha|Exonuclease|Exonuclease, RNase T/DNA polymerase III|Ribonuclease H-like domain
	AT5G11240	0.265729	hypo	promoter	-	Quinonprotein alcohol dehydrogenase-like-superfamily|Small-subunit processome, Utp12|WD40 repeat|WD40 repeat, conserved site|WD40-repeat-containing domain|WD40/YVTN repeat-like-containing domain
	AT5G41190	0.405088	hypo	promoter	-	D-site 20S pre-rRNA nuclease|Nin one binding (NOB1) Zn-ribbon-like
	AT3G57150	0.498847	hypo	exon,utr3	CBF5	Dyskerin-like|Pseudouridine synthase/archaeosine transglycosylase|Pseudouridine synthase, catalytic domain|Pseudouridine synthase II|PUA-like domain|tRNA pseudouridine synthase B family|Uncharacterised domain CHP00451
	AT1G06720	0.561779	hypo	exon	-	AARP2CN|Bms1/Tsr1-type G domain|P-loop containing nucleoside triphosphate hydrolase|Ribosome biogenesis protein BMS1/TSR1, C-terminal
	AT5G37350	0.573526	hypo	exon,utr3	-	Protein kinase-like domain|RIO kinase|RIO kinase, conserved site|RIO-like kinase|Serine/threonine-protein kinase Rio1
	AT5G20160	0.586233	hypo	promoter	-	50S ribosomal protein L30e-like|H/ACA ribonucleoprotein complex, subunit Nhp2, eukaryote|Ribosomal protein L7Ae conserved site|Ribosomal protein L7Ae/L30e/S12e/Gadd45|Ribosomal protein L7Ae/L8/Nhp2 family
	AT3G51270	0.642077	hypo	promoter	-	Protein kinase-like domain|RIO2 kinase, winged helix, N-terminal|RIO kinase|RIO-like kinase|Serine/threonine-protein kinase Rio2|Winged helix-turn-helix DNA-binding domain
	AT3G05060	0.691012	hypo	exon,intron	NOP5-2	NOP5, N-terminal|Nop domain|NOSIC
	AT5G59980	0.706431	hypo	exon,intron,utr3	-	Polymerase/histidinol phosphatase-like|RNase P subunit p30
	AT1G27470	0.728233	hypo	promoter	-	WD40 repeat|WD40-repeat-containing domain|WD40/YVTN repeat-like-containing domain
	AT3G57940	0.774911	hypo	exon,intron	-	Domain of unknown function DUF1726|GNAT domain|Helicase domain|Possible tRNA binding domain
	AT5G27120	0.810501	hypo	exon,intron	NOP5-1	NOP5, N-terminal|Nop domain|NOSIC
	AT1G67120	0.840245	hypo	exon,intron	-	AAA+ ATPase domain|ATPase, dynein-related, AAA domain|Midasin|P-loop containing nucleoside triphosphate hydrolase|Sigma-54 interaction domain, ATP-binding site 1|von Willebrand factor, type A
	AT3G50090	0.860984	hypo	promoter	SDN4	Exonuclease|Exonuclease, RNase T/DNA polymerase III|Ribonuclease H-like domain
	AT1G50920	1.14984	hyper	exon	-	GTP binding domain|NOG, C-terminal|Nucleolar GTP-binding protein 1|Nucleolar GTP-binding protein 1, Rossman-fold domain|OBG-type guanine nucleotide-binding (G) domain|P-loop containing nucleoside triphosphate hydrolase
	AT1G75660	1.15875	hyper	exon,intron	XRN3	5'-3' exoribonuclease|5'-3' exoribonuclease 2|Putative 5-3 exonuclease|Zinc finger, CCHC-type
	AT3G22980	1.18447	hyper	exon	-	Elongation factor G, III-V domain|Elongation factor, GTP-binding domain|P-loop containing nucleoside triphosphate hydrolase|Ribosomal protein S5 domain 2-type fold|Ribosomal protein S5 domain 2-type fold, subgroup|Translation elongation factor EFG, V domain|Translation elongation factor EFTu/EF1A, domain 2|Translation elongation/initiation factor/Ribosomal, beta-barrel
	AT1G10300	1.19064	hyper	exon,intron	-	GTP binding domain|NOG, C-terminal|Nucleolar GTP-binding protein 1|Nucleolar GTP-binding protein 1, Rossman-fold domain|OBG-type guanine nucleotide-binding (G) domain|P-loop containing nucleoside triphosphate hydrolase
	AT1G26530	1.25225	hyper	exon,intron	-	PIN domain-like|Protein of unknown function DUF652
	AT5G20020	1.27363	hyper	exon	RAN2	P-loop containing nucleoside triphosphate hydrolase|Ran GTPase|Small GTPase superfamily|Small GTPase superfamily, Rab type|Small GTPase superfamily, Ras type|Small GTPase superfamily, Rho type|Small GTP-binding protein domain
	AT4G17640	1.35505	hyper	promoter	CKB2	Casein kinase II, regulatory subunit|Casein kinase II, regulatory subunit, alpha-helical|Casein kinase II, regulatory subunit, beta-sheet
	AT5G47080	1.3565	hyper	promoter	CKB1	Casein kinase II, regulatory subunit|Casein kinase II, regulatory subunit, alpha-helical|Casein kinase II, regulatory subunit, beta-sheet
	AT5G17020	1.37484	hyper	exon,intron	XPO1	Armadillo-like helical|Armadillo-type fold|CRM1 C-terminal domain|Exportin-1/Importin-beta-like|Importin-beta, N-terminal
	AT3G21540	1.3783	hyper	exon,intron	-	G-protein beta WD-40 repeat|Small-subunit processome, Utp12|WD40 repeat|WD40 repeat, conserved site|WD40-repeat-containing domain|WD40/YVTN repeat-like-containing domain
	AT4G04940	1.38139	hyper	exon,intron,utr3	-	Small-subunit processome, Utp21|WD40 repeat|WD40 repeat, conserved site|WD40-repeat-containing domain|WD40/YVTN repeat-like-containing domain
	AT2G39820	1.38653	hyper	promoter	EIF6-1	Translation initiation factor IF6
	AT5G67380	1.38933	hyper	promoter	CKA1	Protein kinase, ATP binding site|Protein kinase, catalytic domain|Protein kinase-like domain|Serine/threonine- / dual specificity protein kinase, catalytic domain|Serine/threonine-protein kinase, active site
	AT1G56110	1.70197	hyper	promoter	NOP56	NOP5, N-terminal|Nop domain|NOSIC
