# Supplementary material for: Target of Rapamycin Regulates Genome Methylation Reprogramming to Control Plant Growth in Arabidopsis
Source: Front Genet. 2020 Mar 3;11:186. doi: 10.3389/fgene.2020.00186 (PMC7062917; doi:10.3389/fgene.2020.00186)
Supplement: Supplementary file 7 [file Table_6.XLSX]

## Sheet: Sheet1
	Supplementary Table 6｜DMGs of plant hormone signal transduction under TOR inhibition.
	Gene id	MethyLevel ratio	Status	Regions	Gene name	InterPro description
	RAP VS DMSO
	AT5G46570	0.0299979	hypo	promoter	BSK2	Concanavalin A-like lectin/glucanase, subgroup|Protein kinase, catalytic domain|Protein kinase-like domain|Serine-threonine/tyrosine-protein kinase catalytic domain|Tetratricopeptide-like helical
	AT2G46690	0.293497	hypo	exon,utr3	SAUR32	Auxin responsive SAUR protein
	AT1G74890	0.527618	hypo	promoter	ARR15	CheY-like superfamily|Signal transduction response regulator, receiver domain
	AT2G39940	0.529394	hypo	intron	COI1	-
	AT2G01830	0.595204	hypo	promoter	AHK4	CHASE|CheY-like superfamily|Histidine kinase-like ATPase, ATP-binding domain|Signal transduction histidine kinase, core|Signal transduction histidine kinase, homodimeric domain|Signal transduction histidine kinase-related protein, C-terminal|Signal transduction histidine kinase, subgroup 1, dimerisation/phosphoacceptor domain|Signal transduction response regulator, receiver domain
	AT3G11410	0.609116	hypo	promoter	PP2CA	Protein phosphatase 2C|Protein phosphatase 2C, manganese/magnesium aspartate binding site|Protein phosphatase 2C (PP2C)-like
	AT1G68210	0.631447	hypo	exon,intron	APRR6	CheY-like superfamily|Homeodomain-like|Myb domain, plants|Signal transduction response regulator, receiver domain
	AT5G58080	0.704312	hypo	promoter	ARR18	CheY-like superfamily|Homeodomain-like|Myb domain|Myb domain, plants|Response regulator, plant B-type|SANT/Myb domain|Signal transduction response regulator, receiver domain
	AT3G23150	0.761301	hypo	exon	ETR2	CheY-like superfamily|GAF domain|GAF domain-like|Signal transduction histidine kinase, homodimeric domain|Signal transduction histidine kinase, hybrid-type, ethylene sensor|Signal transduction histidine kinase, subgroup 1, dimerisation/phosphoacceptor domain|Signal transduction response regulator, receiver domain
	AT3G17860	0.778104	hypo	exon,intron	TIFY6B	CO/COL/TOC1, conserved site|Tify
	AT1G63500	0.787677	hypo	exon,intron	-	Protein kinase, catalytic domain|Protein kinase-like domain|Serine-threonine/tyrosine-protein kinase catalytic domain|Tetratricopeptide-like helical
	AT5G51760	1.30528	hyper	intron	AHG1	Protein phosphatase 2C|Protein phosphatase 2C, manganese/magnesium aspartate binding site|Protein phosphatase 2C (PP2C)-like
	AT4G17870	1.31732	hyper	promoter	PYR1	START-like domain|Streptomyces cyclase/dehydrase
	AT5G57560	1.32251	hyper	promoter	XTH22	Beta-glucanase|Concanavalin A-like lectin/glucanase, subgroup|Glycoside hydrolase, family 16|Glycoside hydrolase, family 16, active site|Xyloglucan endotransglucosylase/hydrolase|Xyloglucan endo-transglycosylase, C-terminal
	AT5G67260	1.46535	hyper	promoter	CYCD3-2	Cyclin, C-terminal domain|Cyclin D, plant|Cyclin-like|Cyclin, N-terminal
	AT4G34750	1.50384	hyper	promoter	-	Auxin responsive SAUR49 protein
	AT2G46370	1.5505	hyper	exon,intron	JAR1	GH3 auxin-responsive promoter|GH3 protein, group I
	AT5G03280	1.56838	hyper	exon	EIN2	Ethylene-insensitive 2|Natural resistance-associated macrophage protein
	AT3G21510	1.88879	hyper	exon,utr3	AHP1	Signal transduction histidine kinase, phosphotransfer (Hpt) domain
	AT1G78290	3.57446	hyper	exon	SRK2C	Protein kinase, ATP binding site|Protein kinase, catalytic domain|Protein kinase-like domain|Serine/threonine- / dual specificity protein kinase, catalytic domain|Serine/threonine-protein kinase, active site
	AT2G29380	4.15165	hyper	exon	HAI3	Protein phosphatase 2C|Protein phosphatase 2C, manganese/magnesium aspartate binding site|Protein phosphatase 2C (PP2C)-like
	AT1G22070	5.67125	hyper	exon,utr5,promoter	TGA3	Basic-leucine zipper domain|DOG1 domain
	AZD VS DMSO
	AT5G67260	0.324183	hypo	promoter	CYCD3-2	Cyclin, C-terminal domain|Cyclin D, plant|Cyclin-like|Cyclin, N-terminal
	AT3G23150	0.327529	hypo	exon	ETR2	CheY-like superfamily|GAF domain|GAF domain-like|Signal transduction histidine kinase, homodimeric domain|Signal transduction histidine kinase, hybrid-type, ethylene sensor|Signal transduction histidine kinase, subgroup 1, dimerisation/phosphoacceptor domain|Signal transduction response regulator, receiver domain
	AT4G35230	0.539225	hypo	exon,utr3	BSK1	Concanavalin A-like lectin/glucanase, subgroup|Protein kinase, catalytic domain|Protein kinase-like domain|Serine-threonine/tyrosine-protein kinase catalytic domain|Tetratricopeptide-like helical
	AT3G57040	0.674659	hypo	promoter	ARR9	CheY-like superfamily|Signal transduction response regulator, receiver domain
	AT3G11410	0.711968	hypo	promoter	PP2CA	Protein phosphatase 2C|Protein phosphatase 2C, manganese/magnesium aspartate binding site|Protein phosphatase 2C (PP2C)-like
	AT2G25490	0.757488	hypo	exon	EBF1	F-box domain, cyclin-like|Leucine-rich repeat, cysteine-containing subtype
	AT5G46790	0.804918	hypo	promoter	PYL1	Polyketide cyclase/dehydrase|START-like domain
	AT3G04580	0.828579	hypo	promoter	EIN4	CheY-like superfamily|GAF domain|GAF domain-like|Histidine kinase-like ATPase, ATP-binding domain|Signal transduction histidine kinase, homodimeric domain|Signal transduction histidine kinase, hybrid-type, ethylene sensor|Signal transduction histidine kinase, subgroup 1, dimerisation/phosphoacceptor domain|Signal transduction response regulator, receiver domain
	AT1G73000	1.27346	hyper	promoter	PYL3	Polyketide cyclase/dehydrase|START-like domain
	AT5G41260	1.3208	hyper	exon,utr3	-	Protein kinase, catalytic domain|Protein kinase-like domain|Serine-threonine/tyrosine-protein kinase catalytic domain|Tetratricopeptide-like helical
	AT2G01830	1.42617	hyper	intron,promoter	AHK4	CHASE|CheY-like superfamily|Histidine kinase-like ATPase, ATP-binding domain|Signal transduction histidine kinase, core|Signal transduction histidine kinase, homodimeric domain|Signal transduction histidine kinase-related protein, C-terminal|Signal transduction histidine kinase, subgroup 1, dimerisation/phosphoacceptor domain|Signal transduction response regulator, receiver domain
	AT1G59940	1.50331	hyper	promoter	ARR3	CheY-like superfamily|Signal transduction response regulator, receiver domain
	AT4G34750	1.70248	hyper	promoter	-	Auxin responsive SAUR49 protein
	AZD+RAP VS DMSO
	AT5G46570	0.0688862	hypo	promoter	BSK2	Concanavalin A-like lectin/glucanase, subgroup|Protein kinase, catalytic domain|Protein kinase-like domain|Serine-threonine/tyrosine-protein kinase catalytic domain|Tetratricopeptide-like helical
	AT5G41260	0.40146	hypo	promoter	-	Protein kinase, catalytic domain|Protein kinase-like domain|Serine-threonine/tyrosine-protein kinase catalytic domain|Tetratricopeptide-like helical
	AT5G06839	0.438055	hypo	promoter	TGA10	Basic-leucine zipper domain|DOG1 domain
	AT5G58080	0.613609	hypo	promoter	ARR18	CheY-like superfamily|Homeodomain-like|Myb domain|Myb domain, plants|Response regulator, plant B-type|SANT/Myb domain|Signal transduction response regulator, receiver domain
	AT5G54510	0.621562	hypo	exon	GH3.6	GH3 auxin-responsive promoter
	AT2G39940	0.690911	hypo	exon,intron	COI1	-
	AT1G63500	0.691932	hypo	exon,intron	-	Protein kinase, catalytic domain|Protein kinase-like domain|Serine-threonine/tyrosine-protein kinase catalytic domain|Tetratricopeptide-like helical
	AT2G36270	0.72266	hypo	promoter	ABI5	Basic-leucine zipper domain|Protein ABSCISIC ACID-INSENSITIVE 5
	AT3G04580	0.743974	hypo	promoter	EIN4	CheY-like superfamily|GAF domain|GAF domain-like|Histidine kinase-like ATPase, ATP-binding domain|Signal transduction histidine kinase, homodimeric domain|Signal transduction histidine kinase, hybrid-type, ethylene sensor|Signal transduction histidine kinase, subgroup 1, dimerisation/phosphoacceptor domain|Signal transduction response regulator, receiver domain
	AT3G17860	0.819096	hypo	exon	TIFY6B	CO/COL/TOC1, conserved site|Tify
	AT3G23150	1.1956	hyper	exon	ETR2	CheY-like superfamily|GAF domain|GAF domain-like|Signal transduction histidine kinase, homodimeric domain|Signal transduction histidine kinase, hybrid-type, ethylene sensor|Signal transduction histidine kinase, subgroup 1, dimerisation/phosphoacceptor domain|Signal transduction response regulator, receiver domain
	AT3G50500	1.24333	hyper	exon,intron	SRK2D	Protein kinase, ATP binding site|Protein kinase, catalytic domain|Protein kinase-like domain|Serine/threonine- / dual specificity protein kinase, catalytic domain|Serine/threonine-protein kinase, active site
	AT5G57560	1.26114	hyper	promoter	XTH22	Beta-glucanase|Concanavalin A-like lectin/glucanase, subgroup|Glycoside hydrolase, family 16|Glycoside hydrolase, family 16, active site|Xyloglucan endotransglucosylase/hydrolase|Xyloglucan endo-transglycosylase, C-terminal
	AT1G50060	1.30345	hyper	promoter	-	Allergen V5/Tpx-1-related|CAP domain|Ves allergen
	AT1G59940	1.35593	hyper	promoter	ARR3	CheY-like superfamily|Signal transduction response regulator, receiver domain
	AT4G00710	1.42608	hyper	promoter	BSK3	Protein kinase, catalytic domain|Protein kinase-like domain|Serine-threonine/tyrosine-protein kinase catalytic domain|Tetratricopeptide-like helical
	AT4G09530	1.44731	hyper	promoter	-	Auxin responsive SAUR protein
	AT5G03280	1.50245	hyper	exon	EIN2	Ethylene-insensitive 2|Natural resistance-associated macrophage protein
	AT3G05120	1.50499	hyper	exon,intron	GID1A	Alpha/Beta hydrolase fold|Alpha/beta hydrolase fold-3|Lipase, GDXG, active site
	AT1G77920	1.66154	hyper	exon,intron	TGA7	Basic-leucine zipper domain|DOG1 domain
	AT5G13360	1.7201	hyper	promoter	-	GH3 auxin-responsive promoter
	AT2G01830	1.76045	hyper	intron,promoter	AHK4	CHASE|CheY-like superfamily|Histidine kinase-like ATPase, ATP-binding domain|Signal transduction histidine kinase, core|Signal transduction histidine kinase, homodimeric domain|Signal transduction histidine kinase-related protein, C-terminal|Signal transduction histidine kinase, subgroup 1, dimerisation/phosphoacceptor domain|Signal transduction response regulator, receiver domain
	AT5G50760	1.82895	hyper	promoter	-	Auxin responsive SAUR protein
	AT3G57040	2.73937	hyper	promoter	ARR9	CheY-like superfamily|Signal transduction response regulator, receiver domain
	AT1G45249	4.40182	hyper	promoter	ABF2	Basic-leucine zipper domain
