# Supplementary material for: Target of Rapamycin Regulates Genome Methylation Reprogramming to Control Plant Growth in Arabidopsis
Source: Front Genet. 2020 Mar 3;11:186. doi: 10.3389/fgene.2020.00186 (PMC7062917; doi:10.3389/fgene.2020.00186)
Supplement: Supplementary file 8 [file Table_7.XLSX]

## Sheet: Supplementary Table 7
Supplementary Table 7｜DNA methylation levels of the genes used for qRT-PCR.
Group	DMR id	Chrom	DMR start	DMR end	mC sites	Length	Group1 methyLevel	Group2 methyLevel	MethyLevel ratio	MethyLevel difference	Stat	Gene id	Regions	Gene name	InterPro description
AZD VS DMSO	DMR_4_422527	4	422527	422820	6	294	0.449457	0.329192	1.36533	0.120264	hyper	AT4G00975	exon,intron	-	Natural antisense transcript overlaps
AZD+RAP VS DMSO	DMR_4_422514	4	422514	422816	6	303	0.411029	0.268159	1.53278	0.14287	hyper	AT4G00975	exon,intron	-	Natural antisense transcript overlaps
RAP VS DMSO	DMR_4_422802	4	422802	422816	4	15	0.699026	0.463732	1.50739	0.235294	hyper	AT4G00975	exon	-	Natural antisense transcript overlaps
AZD VS DMSO	DMR_4_9429415	4	9429415	9429468	12	54	0.109896	0.212052	0.518251	-0.102156	hypo	AT4G16760	promoter	ACX1	Acyl-CoA dehydrogenase/oxidase|Acyl-CoA dehydrogenase/oxidase C-terminal|Acyl-CoA dehydrogenase/oxidase, N-terminal|Acyl-CoA oxidase|Acyl-CoA oxidase, C-terminal|Acyl-CoA oxidase/dehydrogenase, central domain|Acyl-coenzyme A oxidase, N-terminal
AZD+RAP VS DMSO	DMR_4_9430800	4	9430800	9431270	5	471	0.0141329	0.146405	0.0965331	-0.132272	hypo	AT4G16760	promoter	ACX1	Acyl-CoA dehydrogenase/oxidase|Acyl-CoA dehydrogenase/oxidase C-terminal|Acyl-CoA dehydrogenase/oxidase, N-terminal|Acyl-CoA oxidase|Acyl-CoA oxidase, C-terminal|Acyl-CoA oxidase/dehydrogenase, central domain|Acyl-coenzyme A oxidase, N-terminal
RAP VS DMSO	DMR_4_9430438	4	9430438	9431270	8	833	0.0410758	0.17078	0.240519	-0.129704	hypo	AT4G16760	promoter	ACX1	Acyl-CoA dehydrogenase/oxidase|Acyl-CoA dehydrogenase/oxidase C-terminal|Acyl-CoA dehydrogenase/oxidase, N-terminal|Acyl-CoA oxidase|Acyl-CoA oxidase, C-terminal|Acyl-CoA oxidase/dehydrogenase, central domain|Acyl-coenzyme A oxidase, N-terminal
AZD VS DMSO	DMR_4_9306914	4	9306914	9307531	8	618	0.0149786	0.12574	0.119123	-0.110762	hypo	AT4G16520	promoter	ATG8F	Autophagy protein Atg8 ubiquitin-like|Ubiquitin-related domain
AZD+RAP VS DMSO	DMR_4_9307358	4	9307358	9307531	5	174	0.0117052	0.127168	0.0920454	-0.115463	hypo	AT4G16520	promoter	ATG8F	Autophagy protein Atg8 ubiquitin-like|Ubiquitin-related domain
RAP VS DMSO	DMR_4_9309723	4	9309723	9310208	64	486	0.176148	0.280118	0.628834	-0.10397	hypo	AT4G16520	promoter	ATG8F	Autophagy protein Atg8 ubiquitin-like|Ubiquitin-related domain
AZD VS DMSO	DMR_3_7273816	3	7273816	7274212	4	397	0.260565	0.0935791	2.78443	0.166985	hyper	AT3G20810	promoter	JMJD5	JmjC domain
AZD+RAP VS DMSO	DMR_3_7273816	3	7273816	7274212	4	397	0.171094	0.0255271	6.70244	0.145567	hyper	AT3G20810	promoter	JMJD5	JmjC domain
RAP VS DMSO	DMR_3_7274797	3	7274797	7274946	11	150	0.277745	0.164981	1.6835	0.112764	hyper	AT3G20810	promoter	JMJD5	JmjC domain
AZD VS DMSO	DMR_5_1622981	5	1622981	1623476	6	496	0.710191	0.583103	1.21795	0.127088	hyper	AT5G05490	promoter	SYN1	Rad21/Rec8-like protein, C-terminal|Rad21/Rec8-like protein, C-terminal, eukaryotic|Rad21/Rec8-like protein, N-terminal
AZD+RAP VS DMSO	DMR_5_1623803	5	1623803	1624140	3	338	0.220591	0.0962307	2.29232	0.124361	hyper	AT5G05490	promoter	SYN1	Rad21/Rec8-like protein, C-terminal|Rad21/Rec8-like protein, C-terminal, eukaryotic|Rad21/Rec8-like protein, N-terminal
RAP VS DMSO	DMR_5_1622814	5	1622814	1623181	10	368	0.7797	0.677866	1.15023	0.101834	hyper	AT5G05490	promoter	SYN1	Rad21/Rec8-like protein, C-terminal|Rad21/Rec8-like protein, C-terminal, eukaryotic|Rad21/Rec8-like protein, N-terminal
AZD VS DMSO	DMR_4_17904465	4	17904465	17904543	3	79	0.265133	0.453006	0.585275	-0.187873	hypo	AT4G38170	promoter	FRS9	FHY3/FAR1 family|MULE transposase domain|Zinc finger, PMZ-type|Zinc finger, SWIM-type
AZD+RAP VS DMSO	DMR_4_17903114	4	17903114	17903348	9	235	0.00654436	0.112689	0.0580744	-0.106145	hypo	AT4G38170	promoter	FRS9	FHY3/FAR1 family|MULE transposase domain|Zinc finger, PMZ-type|Zinc finger, SWIM-type
RAP VS DMSO	DMR_4_17903114	4	17903114	17903348	9	235	0.00428782	0.127751	0.033564	-0.123463	hypo	AT4G38170	promoter	FRS9	FHY3/FAR1 family|MULE transposase domain|Zinc finger, PMZ-type|Zinc finger, SWIM-type
AZD VS DMSO	DMR_1_27556192	1	27556192	27556375	49	184	0.366817	0.189633	1.93435	0.177184	hyper	AT1G73280	exon	SCPL3	Alpha/Beta hydrolase fold|Peptidase S10, serine carboxypeptidase
AZD+RAP VS DMSO	DMR_1_27556192	1	27556192	27556323	43	132	0.349002	0.131431	2.6554	0.217571	hyper	AT1G73280	exon	SCPL3	Alpha/Beta hydrolase fold|Peptidase S10, serine carboxypeptidase
RAP VS DMSO	DMR_1_27556192	1	27556192	27556566	53	375	0.261359	0.0999285	2.61546	0.16143	hyper	AT1G73280	exon	SCPL3	Alpha/Beta hydrolase fold|Peptidase S10, serine carboxypeptidase
AZD VS DMSO	DMR_5_20145397	5	20145397	20145527	32	131	0.330083	0.0584337	5.64884	0.271649	hyper	AT5G49630	intron	AAP6	Amino acid transporter, transmembrane
AZD+RAP VS DMSO	DMR_5_20145591	5	20145591	20145595	3	5	0.116303	0.0129358	8.99077	0.103367	hyper	AT5G49630	intron	AAP6	Amino acid transporter, transmembrane
RAP VS DMSO	DMR_5_20145502	5	20145502	20145745	6	244	0.37849	0.0925228	4.09078	0.285968	hyper	AT5G49630	exon,intron	AAP6	Amino acid transporter, transmembrane
AZD VS DMSO	DMR_1_18540501	1	18540501	18540525	3	25	0.027236	0.127489	0.213634	-0.100253	hypo	AT1G50030	promoter	TOR	Armadillo-like helical|Armadillo-type fold|Domain of unknown function DUF3385, target of rapamycin protein|Phosphatidylinositol 3-/4-kinase, catalytic domain|Phosphatidylinositol 3/4-kinase, conserved site|PIK-related kinase|PIK-related kinase, FAT|PIK-related kinase, FATC|Protein kinase-like domain|Rapamycin-binding domain
AZD+RAP VS DMSO	DMR_1_18522866	1	18522866	18523394	8	529	0.0588287	0.170989	0.344049	-0.112161	hypo	AT1G50030	exon,intron	TOR	Armadillo-like helical|Armadillo-type fold|Domain of unknown function DUF3385, target of rapamycin protein|Phosphatidylinositol 3-/4-kinase, catalytic domain|Phosphatidylinositol 3/4-kinase, conserved site|PIK-related kinase|PIK-related kinase, FAT|PIK-related kinase, FATC|Protein kinase-like domain|Rapamycin-binding domain
RAP VS DMSO	DMR_1_18522647	1	18522647	18523325	9	679	0.052732	0.155792	0.338477	-0.10306	hypo	AT1G50030	exon,intron	TOR	Armadillo-like helical|Armadillo-type fold|Domain of unknown function DUF3385, target of rapamycin protein|Phosphatidylinositol 3-/4-kinase, catalytic domain|Phosphatidylinositol 3/4-kinase, conserved site|PIK-related kinase|PIK-related kinase, FAT|PIK-related kinase, FATC|Protein kinase-like domain|Rapamycin-binding domain
AZD VS DMSO	--
AZD+RAP VS DMSO	DMR_4_10419051	4	10419051	10419338	12	288	0.441841	0.606952	0.727967	-0.165111	hypo	AT4G19020	exon,intron	CMT2	Bromo adjacent homology (BAH) domain|C-5 cytosine methyltransferase|Chromo domain|Chromo domain-like|Chromo domain/shadow|S-adenosyl-L-methionine-dependent methyltransferase-like
RAP VS DMSO	--
